# Supplementary material for: Comparative metabolic and transcriptional analysis of a doubled diploid and its diploid citrus rootstock (C. junos cv. Ziyang xiangcheng) suggests its potential value for stress resistance improvement
Source: BMC Plant Biol. 2015 Mar 18;15:89. doi: 10.1186/s12870-015-0450-4 (PMC4374211; doi:10.1186/s12870-015-0450-4)
Supplement: Additional file 2: — Comparison between 2× and 4× Ziyang xiangcheng seedlings with respect to height, stem diameter, leaf area, stoma size and density. aAn asterisk (*) indicates significant differences (Student’s t-test; P < 0.01). [file 12870_2015_450_MOESM2_ESM.xlsx]

## Sheet: Additional file 2
Additional file 2: Comparison between 2x and 4x Ziyang xiangcheng seedlings with respect to height, stem diameter, leaf area, stoma size and density. a An asterisk (＊) indicates significant differences (Student's t-test; P<0.01).
	2x (mean ± SE)	4x (mean ± SE)a
Plant height (cm)	92.27±7.24	78.69±6.60＊
Stem diameter (cm)	1.15±0.04	1.04±0.05
Leaf area (mm2)	806.98±26.58	1175.75±67.27＊
Wing area (mm2)	140.08±6.25	119.50±15.06
Thickness (mm)	0.290±0.009	0.361±0.009＊
Stomata size (Length × Width, μm2)	350.6±13.3	535.3±9.0＊
Stomata density (No. stomata mm-2)	388±16	170±8＊
