# Supplementary material for: Comparative metabolic and transcriptional analysis of a doubled diploid and its diploid citrus rootstock (C. junos cv. Ziyang xiangcheng) suggests its potential value for stress resistance improvement
Source: BMC Plant Biol. 2015 Mar 18;15:89. doi: 10.1186/s12870-015-0450-4 (PMC4374211; doi:10.1186/s12870-015-0450-4)
Supplement: Additional file 4: — Anatomical characteristics of leaves from 2× and 4× Ziyang xiangcheng seedlings. aAn asterisk (*) indicates significant differences (Student’s t-test; P < 0.01). [file 12870_2015_450_MOESM4_ESM.xlsx]

## Sheet: Additional file 4
Additional file 4: Anatomical characteristics of leaves from 2x and 4x Ziyang xiangcheng seedlings. a An asterisk (＊) indicates significant differences (Student'st-test; P<0.01).
		2x	4xa
Leaf blade	Thickness (μm)	219.1±5.1	307.7±6.8＊
	Palisade parenchyma (μm)	58.9±1.6	73.5±2.7＊
	Spongy parenchyma (μm)	100.8±2.9	151.5±8.7＊
	Adaxial epidermis (μm)	12.7±0.3	14.9±0.5＊
	Abaxial epidermis (μm)	10.7±0.5	12.4±0.4＊
	Cuticle thickness (μm）	2.9±0.3	2.9±0.2
	Intercellular spaces (%)	17.2±1.2	16.8±1.4
Leaf central vein	Diameter (mm)	0.52±0.03	0.71±0.02＊
	Total area (mm2)	0.21±0.02	0.41±0.01＊
	Pith area (mm2)	0.008±0.001	0.016±0.001＊
	Xylem area (mm2)	0.024±0.003	0.047±0.003＊
	Phloem area (mm2)	0.024±0.002	0.050±0.003＊
	Vessels area (%)	22.6±0.7	23.5±0.6
