# Supplementary material for: Comparative metabolic and transcriptional analysis of a doubled diploid and its diploid citrus rootstock (C. junos cv. Ziyang xiangcheng) suggests its potential value for stress resistance improvement
Source: BMC Plant Biol. 2015 Mar 18;15:89. doi: 10.1186/s12870-015-0450-4 (PMC4374211; doi:10.1186/s12870-015-0450-4)
Supplement: Additional file 5: — Quality of illumina sequencing. [file 12870_2015_450_MOESM5_ESM.xlsx]

## Sheet: Additional file 5
Additional file 5: Quality of illumina sequencing
Sample name	Raw reads	Clean reads	Clean bases	Error rate (%)	Q20 (%)	Q30 (%)	GC content (%)
2x-1	12931006	12916203	0.65G	0.01	98.52	95.51	43.32
2x-2	12929706	12914699	0.65G	0.01	98.52	95.51	43.28
4x-1	12674484	12660417	0.63G	0.01	98.55	95.59	42.96
4x-2	11754390	11742123	0.59G	0.01	98.63	95.79	43.36
2x-summary	25860712	25830902	1.3G	0.01	98.52	95.51	43.3
4x-summary	24428874	24402540	1.12G	0.01	98.59	95.69	43.16
Summary	50289586	50233442	2.42G				43.23
