# Supplementary material for: Comparative metabolic and transcriptional analysis of a doubled diploid and its diploid citrus rootstock (C. junos cv. Ziyang xiangcheng) suggests its potential value for stress resistance improvement
Source: BMC Plant Biol. 2015 Mar 18;15:89. doi: 10.1186/s12870-015-0450-4 (PMC4374211; doi:10.1186/s12870-015-0450-4)
Supplement: Additional file 6: — Summary of read mapping statistics. [file 12870_2015_450_MOESM6_ESM.xlsx]

## Sheet: Additional file 6
Additional file 6 : Summary of read mapping statistics
Sample name	2x-1	2x-2	4x-1	4x-2
Total reads	12916203	12914699	12660417	11742123
Total mapped	11115785 (86.06%)	11383064 (88.14%)	11250774 (88.87%)	10531271 (89.69%)
Multiple mapped	552687 (4.28%)	560472 (4.34%)	562668 (4.44%)	517774 (4.41%)
Uniquely mapped	10563098 (81.78%)	10822592 (83.8%)	10688106 (84.42%)	10013497 (85.28%)
Reads map to '+'	5277331 (40.86%)	5405989 (41.86%)	5341819 (42.19%)	4999388 (42.58%)
Reads map to '-'	5285767 (40.92%)	5416603 (41.94%)	5346287 (42.23%)	5014109 (42.7%)
Non-splice reads	9001143 (69.69%)	9216098 (71.36%)	9133767 (72.14%)	8483851 (72.25%)
Splice reads	1561955 (12.09%)	1606494 (12.44%)	1554339 (12.28%)	1529646 (13.03%)
