# Supplementary material for: Comparative metabolic and transcriptional analysis of a doubled diploid and its diploid citrus rootstock (C. junos cv. Ziyang xiangcheng) suggests its potential value for stress resistance improvement
Source: BMC Plant Biol. 2015 Mar 18;15:89. doi: 10.1186/s12870-015-0450-4 (PMC4374211; doi:10.1186/s12870-015-0450-4)
Supplement: Additional file 7: — Statistics of genes in different expression-level intervals. [file 12870_2015_450_MOESM7_ESM.xlsx]

## Sheet: Additional file 7
Additional file 7: Statistics of genes in different expression-level intervals
RPKM Interval	2x-1	2x-2	4x-1	4x-2
0~1	13205(44.91%)	13323(45.31%)	13329(45.33%)	13299(45.23%)
1~3	2574(8.75%)	2547(8.66%)	2649(9.01%)	2599(8.84%)
3~15	5885(20.01%)	5942(20.21%)	5914(20.11%)	5900(20.06%)
15~60	5574(18.96%)	5454(18.55%)	5375(18.28%)	5514(18.75%)
>60	2168(7.37%)	2140(7.28%)	2139(7.27%)	2094(7.12%)
