# Supplementary material for: Comparative metabolic and transcriptional analysis of a doubled diploid and its diploid citrus rootstock (C. junos cv. Ziyang xiangcheng) suggests its potential value for stress resistance improvement
Source: BMC Plant Biol. 2015 Mar 18;15:89. doi: 10.1186/s12870-015-0450-4 (PMC4374211; doi:10.1186/s12870-015-0450-4)
Supplement: Additional file 9: — Primer sequences for Real-time PCR analysis. [file 12870_2015_450_MOESM9_ESM.xlsx]

## Sheet: Additional file 9
Additional file 9: Primer sequences for Real-time PCR analysis
Gene name	Description	Forward primer	Reverse primer	Log2(FC)2x versus 4x
				RNA-Seq	qRT-PCR
Cs9g09290 (SRG1)	Fe(II)/ascorbate oxidase	TGTCCCCAACCAGAGCTTGT	GAGTCCGGCAGCATCTGAGT	3.64	2.3
Cs5g11620 (UGT)	UDP-glucoronosyl/UDP-glucosyl transferase family protein	TTACTGTTGGATGGGCATTCG	CTGCAGCTCTCGCAATTCC	2.69	2.11
Cs3g24870 (RL6)	Myb family transcription factor	ATCGGGCGGCTCAACA	GGCCAAAGCATTCTCAAACAA	2.51	1.67
Orange1.1t02085 (COMT)	Caffeic acid O-methyltransferase	TTGAAACCAGCAAGGGATGAG	GCGCCGGAAGCGAGTT	2.31	0.54
Cs9g08990 (ACO)	Aminocyclopropane 1-carboxylic acid oxidase	GATTGCGCTGAGGGTCTAATG	TGGCTGTGGGCATGCA	2.06	1.31
Cs7g08470 (PUB19)	U-box armadillo repeat protein	GGGTCGCCGGGTACTGA	TTGACGGAGAAATGGATTCACA	1.7	1.81
Cs1g07950 (ERF4)	Ethylene response factor	TCCCTCCTCCACCTGAAGTG	CGCCGTACACGTCAGCATTA	1.39	1.87
Cs2g27860 (XCP1)	Tracheary element vacuolar protein	GCGGCGTGCTTAATGCA	CAACAACAGCGACACCATGAT	1.36	0.38
Cs7g07900 (GATL9)	Glycosyl transferase	CAGCTCTCAAACACGCCTCTT	CTCGGCTGAGATGAAATGGAA	1.31	0.53
Cs2g05620 (ERF9)	Ethylene response factor	TGGTGCCGGTGGAGGAT	CCACAGGCTGGAAGGGAAA	1.26	0.58
