# Supplementary material for: Comparative metabolic and transcriptional analysis of a doubled diploid and its diploid citrus rootstock (C. junos cv. Ziyang xiangcheng) suggests its potential value for stress resistance improvement
Source: BMC Plant Biol. 2015 Mar 18;15:89. doi: 10.1186/s12870-015-0450-4 (PMC4374211; doi:10.1186/s12870-015-0450-4)
Supplement: Additional file 10: — DEGs involved in major metabolic pathways. [file 12870_2015_450_MOESM10_ESM.xlsx]

## Sheet: Additional file 10
Additional file 10: DEGs involved in major metabolic pathways
Gene ID	Gene description	Regulation (4x vs 2x)	Metabolic pathway	Functional Category
Cs4g08150	Fructose-bisphosphate aldolase A	Up	Glycolysis / Gluconeogenesis	Carbohydrate metabolism
Cs2g03260	Pyruvate dehydrogenase E1 component subunit beta-2	Down	Glycolysis / Gluconeogenesis	Carbohydrate metabolism
Cs6g08840	Pyruvate decarboxylase isozyme 1	Down	Glycolysis / Gluconeogenesis	Carbohydrate metabolism
Cs5g09020	L-lactate dehydrogenase A	Down	Glycolysis / Gluconeogenesis	Carbohydrate metabolism
Cs4g05490	Alpha-galactosidase	Down	Galactose metabolism	Carbohydrate metabolism
Cs4g07840	Probable galactinol--sucrose galactosyltransferase 1	Down	Galactose metabolism	Carbohydrate metabolism
Cs7g15610	Phosphoesterase family protein, putative	Down	Inositol phosphate metabolism	Carbohydrate metabolism
Cs8g20240	Phosphoinositide phospholipase C 1	Down	Inositol phosphate metabolism	Carbohydrate metabolism
Cs2g03260	Pyruvate dehydrogenase E1 component subunit beta-2	Down	Pyruvate metabolism	Carbohydrate metabolism
Cs5g09020	L-lactate dehydrogenase A	Down	Pyruvate metabolism	Carbohydrate metabolism
Cs2g03260	Pyruvate dehydrogenase E1 component subunit beta-2	Down	Butanoate metabolism	Carbohydrate metabolism
Cs6g15320	1,4-alpha-glucan-branching enzyme 2	Down	Starch and sucrose metabolism	Carbohydrate metabolism
Cs8g07230	Glucose-1-phosphate adenylyltransferase large subunit 1	Down	Starch and sucrose metabolism	Carbohydrate metabolism
Cs4g06850	Sucrose synthase,putative	Down	Starch and sucrose metabolism	Carbohydrate metabolism
Cs4g08150	Fructose-bisphosphate aldolase A	Up	Fructose and mannose metabolism	Carbohydrate metabolism
Cs4g08150	Fructose-bisphosphate aldolase A	Up	Pentose phosphate pathway	Carbohydrate metabolism
Cs2g03260	Pyruvate dehydrogenase E1 component subunit beta-2	Down	Citrate cycle (TCA cycle)	Carbohydrate metabolism
Cs1g21820	Acetamidase	Up	Glyoxylate and dicarboxylate metabolism	Carbohydrate metabolism
Cs5g09020	L-lactate dehydrogenase A	Down	Propanoate metabolism	Carbohydrate metabolism
Cs8g07230	Glucose-1-phosphate adenylyltransferase	Down	Amino sugar and nucleotide sugar metabolism	Carbohydrate metabolism
Cs7g19160	Glutamate dehydrogenase 1	Down	Alanine, aspartate and glutamate metabolism	Amino acid metabolism
Cs5g09020	L-lactate dehydrogenase A	Down	Cysteine and methionine metabolism	Amino acid metabolism
Cs6g01310	S-adenosylmethionine synthase 3	Down	Cysteine and methionine metabolism	Amino acid metabolism
Cs1g19540	Peroxidase 39	Down	Phenylalanine metabolism	Amino acid metabolism
Cs7g19160	Glutamate dehydrogenase 2	Down	Arginine and proline metabolism	Amino acid metabolism
Cs7g15610	Phosphoesterase family protein, putative	Down	Ether lipid metabolism	Lipid metabolism
Cs2g21000	Allene oxide synthase 1	Down	alpha-Linolenic acid metabolism	Lipid metabolism
orange1.1t02241	Delta(12) fatty acid dehydrogenase	Down	Biosynthesis of unsaturated fatty acids	Lipid metabolism
Cs7g15610	Phosphoesterase family protein, putative	Down	Glycerophospholipid metabolism	Lipid metabolism
orange1.1t02085	Caffeic acid 3-O-methyltransferase	Up	Flavone and flavonol biosynthesis	Biosynthesis of other secondary metabolites
